# Supplementary material for: Molecular Fingerprint of Endocannabinoid Signaling in the Developing Paraventricular Nucleus of the Hypothalamus as Revealed by Single-Cell RNA-Seq and In Situ Hybridization
Source: Cells. 2025 May 27;14(11):788. doi: 10.3390/cells14110788 (PMC12153593; doi:10.3390/cells14110788)
Supplement: Supplementary file 1 [file cells-14-00788-s001.zip]

Archive with 2 entries (2 files):
- 3D reconstruction of Hypothalamic Cnr1 mRNA expression (yellow).mp4
- Supporting Information R1 FINAL.pdf
